# Supplementary material for: Structural and Functional Characterization of the Most Frequent Pathogenic PRKN Substitution p.R275W
Source: Cells. 2024 Sep 13;13(18):1540. doi: 10.3390/cells13181540 (PMC11430725; doi:10.3390/cells13181540)
Supplement: Supplementary file 1 [file cells-13-01540-s001.zip]

Archive with 1 entries (1 files):
- cells-3133081-supplementary.pdf
